# Supplementary material for: Alterations in Mitochondrial Oxidative Phosphorylation System: Relationship of Complex V and Cardiac Dysfunction in Human Heart Failure
Source: Antioxidants (Basel). 2024 Feb 26;13(3):285. doi: 10.3390/antiox13030285 (PMC10967419; doi:10.3390/antiox13030285)
Supplement: Supplementary file 1 [file antioxidants-13-00285-s001.zip]

Archive with 1 entries (1 files):
- antioxidants-2885169-supplementary.pdf
